# Supplementary material for: ﻿Primula xinjingensis (Primulaceae), a new species from Guizhou, China
Source: PhytoKeys. 2025 Nov 4;265:223–32. doi: 10.3897/phytokeys.265.168043 (PMC12606074; doi:10.3897/phytokeys.265.168043)
Supplement: XML Treatment for Primula xinjingensis [file phytokeys.265.168043-treatment1.xml]

<!DOCTYPE tp:taxon-treatment
  PUBLIC "-//TaxonX//DTD Taxonomic Treatment Publishing DTD v0 20100105//EN" "tax-treatment-NSO.dtd">
<tp:taxon-treatment xmlns:tp="http://www.plazi.org/taxpub"><tp:treatment-meta><kwd-group><label>Taxon classification</label><kwd>
                <named-content content-type="kingdom">Plantae</named-content>
              </kwd><kwd>
                <named-content content-type="order">Ericales</named-content>
              </kwd><kwd>
                <named-content content-type="family">Primulaceae</named-content>
              </kwd></kwd-group><mixed-citation publication-type="journal"><person-group><name><surname>Tang</surname><given-names>Sheng-Hu</given-names></name><name><surname>Long</surname><given-names>Ze-Xu</given-names></name><name><surname>Li</surname><given-names>Fang-Wen</given-names></name></person-group><article-title>﻿<italic><tp:taxon-name><tp:taxon-name-part taxon-name-part-type="genus" reg="Primula">Primula</tp:taxon-name-part> <tp:taxon-name-part taxon-name-part-type="species" reg="xinjingensis">xinjingensis</tp:taxon-name-part></tp:taxon-name></italic> (<tp:taxon-name><tp:taxon-name-part taxon-name-part-type="family">Primulaceae</tp:taxon-name-part></tp:taxon-name>), a new species from Guizhou, China</article-title><source>PhytoKeys</source><day>04</day><month>11</month><year>2025</year><volume>265</volume><fpage>223</fpage><lpage>232</lpage><pub-id pub-id-type="doi">10.3897/phytokeys.265.168043</pub-id></mixed-citation></tp:treatment-meta><tp:nomenclature><label>﻿</label><tp:taxon-name><object-id xmlns:xlink="http://www.w3.org/1999/xlink" content-type="arpha" xlink:type="simple">90FC766F-A361-5221-A1D0-DE24969D4202</object-id>
              <tp:taxon-name-part taxon-name-part-type="genus" reg="Primula">Primula</tp:taxon-name-part>
              <tp:taxon-name-part taxon-name-part-type="species" reg="xinjingensis">xinjingensis</tp:taxon-name-part>
              <object-id xmlns:xlink="http://www.w3.org/1999/xlink" content-type="ipni" xlink:type="simple">urn:lsid:ipni.org:names:77371343-1</object-id>
            </tp:taxon-name><tp:taxon-authority>Sheng H.Tang &amp; F.W.Li</tp:taxon-authority><tp:taxon-status xmlns:xlink="http://www.w3.org/1999/xlink" xlink:type="simple">sp. nov.</tp:taxon-status><xref ref-type="fig" rid="F1">Figs 1</xref><xref ref-type="fig" rid="F2">, 2</xref><xref ref-type="fig" rid="F3">, 3</xref></tp:nomenclature><tp:treatment-sec sec-type="diagnosis" id="SECID0E1IAC"><title>Diagnosis.</title><p>The new species bears a striking resemblance to <italic><tp:taxon-name><tp:taxon-name-part taxon-name-part-type="genus" reg="Primula">Primula</tp:taxon-name-part> <tp:taxon-name-part taxon-name-part-type="species" reg="pellucida">pellucida</tp:taxon-name-part></tp:taxon-name></italic> Franch. in terms of the efarinose plants, the shape of the leaf blade, and the recurved calyx lobes in fruit. However, it is distinguished by having a campanulate (vs. broadly campanulate) calyx, lanceolate (triangular to ovate) calyx lobes, narrowly cuneate-obovate (vs. obovate) corolla limb lobes and a style reaching the throat (vs. exserted from the corolla tube) in the pin flowers. The new species also shares similarities with <italic><tp:taxon-name><tp:taxon-name-part taxon-name-part-type="genus" reg="Primula">P.</tp:taxon-name-part> <tp:taxon-name-part taxon-name-part-type="species" reg="divaricata">divaricata</tp:taxon-name-part></tp:taxon-name></italic> F. H.Chen &amp; C.M.Hu and <italic><tp:taxon-name><tp:taxon-name-part taxon-name-part-type="genus" reg="Primula">P.</tp:taxon-name-part> <tp:taxon-name-part taxon-name-part-type="species" reg="epilithica">epilithica</tp:taxon-name-part></tp:taxon-name></italic> F.H.Chen &amp; C.M.Hu in terms of leaf blade size and shape, as well as the campanulate calyx. Nevertheless, it is set apart from these two species by the absence of rhizomes (vs. their presence), lanceolate (vs. triangular or ovate-triangular) calyx lobes that are recurved (vs. erect) in fruits, and narrowly cuneate-obovate (vs. cuneate-obovate or obovate) corolla limb lobes.</p><fig id="F1" position="float" orientation="portrait"><object-id xmlns:xlink="http://www.w3.org/1999/xlink" content-type="doi" xlink:type="simple">10.3897/phytokeys.265.168043.figure1</object-id><object-id xmlns:xlink="http://www.w3.org/1999/xlink" content-type="arpha" xlink:type="simple">A6AAB5DF-E953-5346-A9CA-83F89DF448F7</object-id><label>Figure 1.</label><caption><p><italic><tp:taxon-name><tp:taxon-name-part taxon-name-part-type="genus" reg="Primula">Primula</tp:taxon-name-part> <tp:taxon-name-part taxon-name-part-type="species" reg="xinjingensis">xinjingensis</tp:taxon-name-part></tp:taxon-name></italic> sp. nov. A. Flowering plant, and bracts (inset); B. Adaxial and abaxial surfaces of the leaf blade, and multicellular hairs on both sides (inset); C, D, E. Pin flower; F, G, H, I, J. Thrum flower; K, L. Capsules; M. Seeds. Photographs by Sheng-Hu Tang.</p></caption><graphic xmlns:xlink="http://www.w3.org/1999/xlink" xlink:href="phytokeys-265-223_article-168043__-g001.jpg" position="float" orientation="portrait" xlink:type="simple" id="oo_1457401.jpg"><uri content-type="original_file" xlink:type="simple">https://binary.pensoft.net/fig/1457401</uri></graphic></fig></tp:treatment-sec><tp:treatment-sec sec-type="material" id="SECID0EZKAC"><title>Type.</title><p>China. Guizhou Province: Yanhe County, Xinjing Town, <named-content xmlns:xlink="http://www.w3.org/1999/xlink" content-type="dwc:verbatimCoordinates" xlink:type="simple"><named-content content-type="geo-json" specific-use="{&#34;type&#34;:&#34;Point&#34;,&#34;coordinates&#34;:[108.300000,28.866667]}" id="NCID0ECLAC" xlink:type="simple">28°52'N, 108°18'E</named-content></named-content>, ca. 700 m, 3 April 2025, <italic>Sheng H.Tang &amp; Da-Zhu Tang 202504001</italic> (holotype: CSH! [accession number CSH0220070]; isotype: the Guizhou Botanical Garden!).</p><fig id="F2" position="float" orientation="portrait"><object-id xmlns:xlink="http://www.w3.org/1999/xlink" content-type="doi" xlink:type="simple">10.3897/phytokeys.265.168043.figure2</object-id><object-id xmlns:xlink="http://www.w3.org/1999/xlink" content-type="arpha" xlink:type="simple">93CA60EF-B292-5629-95B2-A9E56CB1630E</object-id><label>Figure 2.</label><caption><p>Habitats of <italic><tp:taxon-name><tp:taxon-name-part taxon-name-part-type="genus" reg="Primula">Primula</tp:taxon-name-part> <tp:taxon-name-part taxon-name-part-type="species" reg="xinjingensis">xinjingensis</tp:taxon-name-part></tp:taxon-name></italic> sp. nov. (Population at the type locality). Photographs by Sheng-Hu Tang.</p></caption><graphic xmlns:xlink="http://www.w3.org/1999/xlink" xlink:href="phytokeys-265-223_article-168043__-g002.jpg" position="float" orientation="portrait" xlink:type="simple" id="oo_1457402.jpg"><uri content-type="original_file" xlink:type="simple">https://binary.pensoft.net/fig/1457402</uri></graphic></fig></tp:treatment-sec><tp:treatment-sec sec-type="description" id="SECID0EBMAC"><title>Description.</title><p>Herbs perennial, efarinose, without rhizomes, up to 9 cm tall at anthesis. <bold><italic>Roots</italic></bold> numerous, fibrous. <bold><italic>Leaves</italic></bold> 7–20, forming a rosette; petiole 5–13 mm long, short-stalked glandular and sparsely multicellular hairs; leaf blade ovate or suborbicular, 4–12 × 4–10 mm, membranous when dry, abaxially and adaxially with multicellular hairs, base cordate, apex acute, margin 5–9-lobulate; lobules ovate to broadly ovate, margin entire, sometimes with 1 or 2 teeth, apex acute; lateral veins 3–4 pairs, obscure adaxially and prominent abaxially. <bold><italic>Scapes</italic></bold> 1–3, short-stalked glandular and sparsely multicellular hairs, 1–4 cm tall, umbel 1, rarely 2, 1–4-flowered; bracts 3, sometimes 2 or 4, linear-lanceolate, 2–3 mm long, short-stalked glandular on both sides. <bold><italic>Flowers</italic></bold> heterostylous. Pedicel 1–2 cm long, short-stalked glandular and sparsely multicellular hairs. Calyx campanulate, 2–4 mm long, slightly enlarged in fruit, short-stalked glandular and sparsely multicellular hairs outside, glabrous inside, parted to middle or slightly below; lobes 1.5–2.5 × 0.8–0.9 mm, lanceolate, recurved at anthesis sometimes, and recurved in fruit, apex acuminate. Corolla rose-purple; tube 6–9 mm long; limb 9–14 mm wide; lobes 4–6 mm long, narrowly cuneate-obovate, deeply emarginate. <bold><italic>Pin flowers</italic></bold>: stamens 2–2.2 mm above base of corolla tube, style 4.5–7 mm long, reaching throat. <bold><italic>Thrum flowers</italic></bold>: stamens toward apex of corolla tube, style 2.5–3 mm long. <bold><italic>Capsule</italic></bold> globose, 1.7–2.1 mm in diam., dehiscing by 2 valves or crumbling irregularly. Seeds numerous, ovoid or irregularly ovoid, 0.5–0.8 mm long, brown, testa reticulate.</p><fig id="F3" position="float" orientation="portrait"><object-id xmlns:xlink="http://www.w3.org/1999/xlink" content-type="doi" xlink:type="simple">10.3897/phytokeys.265.168043.figure3</object-id><object-id xmlns:xlink="http://www.w3.org/1999/xlink" content-type="arpha" xlink:type="simple">8D629AEE-4FA8-5873-9FEB-E0C6689E6024</object-id><label>Figure 3.</label><caption><p>Holotype of <italic><tp:taxon-name><tp:taxon-name-part taxon-name-part-type="genus" reg="Primula">Primula</tp:taxon-name-part> <tp:taxon-name-part taxon-name-part-type="species" reg="xinjingensis">xinjingensis</tp:taxon-name-part></tp:taxon-name></italic> sp. nov. stored in CSH (<italic>Sheng H.Tang &amp; Da-Zhu Tang 202504001</italic>, CSH0220070).</p></caption><graphic xmlns:xlink="http://www.w3.org/1999/xlink" xlink:href="phytokeys-265-223_article-168043__-g003.jpg" position="float" orientation="portrait" xlink:type="simple" id="oo_1457403.jpg"><uri content-type="original_file" xlink:type="simple">https://binary.pensoft.net/fig/1457403</uri></graphic></fig></tp:treatment-sec><tp:treatment-sec sec-type="phenology" id="SECID0EWNAC"><title>Phenology.</title><p>Flowering occurs from late March to early April, and fruiting occurs from May to June.</p></tp:treatment-sec><tp:treatment-sec sec-type="etymology" id="SECID0E2NAC"><title>Etymology.</title><p>The new taxon was named for its locality, Xinjing Town, Yanhe County, Guizhou Province, China.</p></tp:treatment-sec><tp:treatment-sec sec-type="Vernacular name" id="SECID0EAOAC"><title>Vernacular name.</title><p>The Chinese name is “Xīn Jǐng Bào Chūn” (新景报春).</p></tp:treatment-sec><tp:treatment-sec sec-type="distribution" id="SECID0EFOAC"><title>Distribution and habitat.</title><p>Only one population was discovered in Xinjing Town, Yanhe County, Guizhou Province, China (Fig. <xref ref-type="fig" rid="F4">4</xref>). It thrives on moist, shady cliffs and limestone surfaces. The primary companion species are <italic><tp:taxon-name><tp:taxon-name-part taxon-name-part-type="genus" reg="Androsace">Androsace</tp:taxon-name-part> <tp:taxon-name-part taxon-name-part-type="species" reg="kouytchensis">kouytchensis</tp:taxon-name-part></tp:taxon-name></italic> Bonati, <italic><tp:taxon-name><tp:taxon-name-part taxon-name-part-type="genus" reg="Petrocodon">Petrocodon</tp:taxon-name-part> <tp:taxon-name-part taxon-name-part-type="species" reg="scopulorum">scopulorum</tp:taxon-name-part></tp:taxon-name></italic> (Chun) Yin Z.Wang, and <italic><tp:taxon-name><tp:taxon-name-part taxon-name-part-type="genus" reg="Ophiorrhiza">Ophiorrhiza</tp:taxon-name-part> <tp:taxon-name-part taxon-name-part-type="species" reg="chinensis">chinensis</tp:taxon-name-part></tp:taxon-name></italic> H.S.Lo.</p><fig id="F4" position="float" orientation="portrait"><object-id xmlns:xlink="http://www.w3.org/1999/xlink" content-type="doi" xlink:type="simple">10.3897/phytokeys.265.168043.figure4</object-id><object-id xmlns:xlink="http://www.w3.org/1999/xlink" content-type="arpha" xlink:type="simple">2B764122-06AB-5273-8C4B-F8CC090C3469</object-id><label>Figure 4.</label><caption><p>Location of the population of <italic><tp:taxon-name><tp:taxon-name-part taxon-name-part-type="genus" reg="Primula">Primula</tp:taxon-name-part> <tp:taxon-name-part taxon-name-part-type="species" reg="xinjingensis">xinjingensis</tp:taxon-name-part></tp:taxon-name></italic> sp. nov. in Yanhe County, Guizhou Province, China (indicated by the blue circle).</p></caption><graphic xmlns:xlink="http://www.w3.org/1999/xlink" xlink:href="phytokeys-265-223_article-168043__-g004.jpg" position="float" orientation="portrait" xlink:type="simple" id="oo_1457404.jpg"><uri content-type="original_file" xlink:type="simple">https://binary.pensoft.net/fig/1457404</uri></graphic></fig></tp:treatment-sec><tp:treatment-sec sec-type="conservation status" id="SECID0EJAAE"><title>Conservation status.</title><p>Only one population, consisting of approximately 200 mature individuals, was discovered at the type locality. Additional populations likely exist in this area. Until further investigation is conducted, the species should be designated as “Data Deficient” (<abbrev xmlns:xlink="http://www.w3.org/1999/xlink" xlink:title="Data Deficient" id="ABBRID0EPAAE" xlink:type="simple">DD</abbrev>) in accordance with the IUCN Red List Criteria (<xref ref-type="bibr" rid="B4">IUCN 2024</xref>).</p></tp:treatment-sec><tp:treatment-sec sec-type="notes" id="SECID0EXAAE"><title>Notes.</title><p>The new species bears the closest resemblance to <italic><tp:taxon-name><tp:taxon-name-part taxon-name-part-type="genus" reg="Primula">Primula</tp:taxon-name-part> <tp:taxon-name-part taxon-name-part-type="species" reg="pellucida">pellucida</tp:taxon-name-part></tp:taxon-name></italic> (Fig. <xref ref-type="fig" rid="F5">5</xref>), <italic><tp:taxon-name><tp:taxon-name-part taxon-name-part-type="genus" reg="Primula">P.</tp:taxon-name-part> <tp:taxon-name-part taxon-name-part-type="species" reg="divaricata">divaricata</tp:taxon-name-part></tp:taxon-name></italic> (Fig. <xref ref-type="fig" rid="F6">6</xref>), and <italic><tp:taxon-name><tp:taxon-name-part taxon-name-part-type="genus" reg="Primula">P.</tp:taxon-name-part> <tp:taxon-name-part taxon-name-part-type="species" reg="epilithica">epilithica</tp:taxon-name-part></tp:taxon-name></italic> (Fig. <xref ref-type="fig" rid="F6">6</xref>), and we have successfully obtained images of their type specimens. The detailed morphological comparison is shown in Table <xref ref-type="table" rid="T1">1</xref>, as well as an identification key to <italic><tp:taxon-name><tp:taxon-name-part taxon-name-part-type="genus" reg="Primula">P.</tp:taxon-name-part> <tp:taxon-name-part taxon-name-part-type="species" reg="xinjingensis">xinjingensis</tp:taxon-name-part></tp:taxon-name></italic> and its related species.</p><fig id="F5" position="float" orientation="portrait"><object-id xmlns:xlink="http://www.w3.org/1999/xlink" content-type="doi" xlink:type="simple">10.3897/phytokeys.265.168043.figure5</object-id><object-id xmlns:xlink="http://www.w3.org/1999/xlink" content-type="arpha" xlink:type="simple">34EE0A65-54AF-5F7B-BC1C-9C83A625AA5E</object-id><label>Figure 5.</label><caption><p>The type specimen of <italic><tp:taxon-name><tp:taxon-name-part taxon-name-part-type="genus" reg="Primula">Primula</tp:taxon-name-part> <tp:taxon-name-part taxon-name-part-type="species" reg="pellucida">pellucida</tp:taxon-name-part></tp:taxon-name></italic> stored in P (<italic>Delavay 2274</italic>, P04544677).</p></caption><graphic xmlns:xlink="http://www.w3.org/1999/xlink" xlink:href="phytokeys-265-223_article-168043__-g005.jpg" position="float" orientation="portrait" xlink:type="simple" id="oo_1457405.jpg"><uri content-type="original_file" xlink:type="simple">https://binary.pensoft.net/fig/1457405</uri></graphic></fig><fig id="F6" position="float" orientation="portrait"><object-id xmlns:xlink="http://www.w3.org/1999/xlink" content-type="doi" xlink:type="simple">10.3897/phytokeys.265.168043.figure6</object-id><object-id xmlns:xlink="http://www.w3.org/1999/xlink" content-type="arpha" xlink:type="simple">C35A60B0-3F4C-5AE3-B27A-D7D0B8B67C50</object-id><label>Figure 6.</label><caption><p>The type specimens of <italic><tp:taxon-name><tp:taxon-name-part taxon-name-part-type="genus" reg="Primula">Primula</tp:taxon-name-part> <tp:taxon-name-part taxon-name-part-type="species" reg="divaricata">divaricata</tp:taxon-name-part></tp:taxon-name></italic> and <italic><tp:taxon-name><tp:taxon-name-part taxon-name-part-type="genus" reg="Primula">P.</tp:taxon-name-part> <tp:taxon-name-part taxon-name-part-type="species" reg="epilithica">epilithica</tp:taxon-name-part></tp:taxon-name></italic>. A. Isotype of <italic><tp:taxon-name><tp:taxon-name-part taxon-name-part-type="genus" reg="Primula">P.</tp:taxon-name-part> <tp:taxon-name-part taxon-name-part-type="species" reg="divaricata">divaricata</tp:taxon-name-part></tp:taxon-name></italic> stored in WUK (<italic>M.K.Li 3439</italic>, 271331); B. Holotype of <italic><tp:taxon-name><tp:taxon-name-part taxon-name-part-type="genus" reg="Primula">P.</tp:taxon-name-part> <tp:taxon-name-part taxon-name-part-type="species" reg="epilithica">epilithica</tp:taxon-name-part></tp:taxon-name></italic> stored in KUN (<italic>M.K.Li 1199</italic>, 1218844).</p></caption><graphic xmlns:xlink="http://www.w3.org/1999/xlink" xlink:href="phytokeys-265-223_article-168043__-g006.jpg" position="float" orientation="portrait" xlink:type="simple" id="oo_1457406.jpg"><uri content-type="original_file" xlink:type="simple">https://binary.pensoft.net/fig/1457406</uri></graphic></fig><table-wrap id="T1" position="float" orientation="portrait"><label>Table 1.</label><caption><p>Detailed comparisons among <italic><tp:taxon-name><tp:taxon-name-part taxon-name-part-type="genus" reg="Primula">Primula</tp:taxon-name-part> <tp:taxon-name-part taxon-name-part-type="species" reg="xinjingensis">xinjingensis</tp:taxon-name-part></tp:taxon-name></italic>, <italic><tp:taxon-name><tp:taxon-name-part taxon-name-part-type="genus" reg="Primula">P.</tp:taxon-name-part> <tp:taxon-name-part taxon-name-part-type="species" reg="pellucida">pellucida</tp:taxon-name-part></tp:taxon-name></italic>, <italic><tp:taxon-name><tp:taxon-name-part taxon-name-part-type="genus" reg="Primula">P.</tp:taxon-name-part> <tp:taxon-name-part taxon-name-part-type="species" reg="divaricata">divaricata</tp:taxon-name-part></tp:taxon-name></italic> and <italic><tp:taxon-name><tp:taxon-name-part taxon-name-part-type="genus" reg="Primula">P.</tp:taxon-name-part> <tp:taxon-name-part taxon-name-part-type="species" reg="epilithica">epilithica</tp:taxon-name-part></tp:taxon-name></italic>.</p></caption><table id="TID0EIZAE" rules="all"><tbody><tr><th rowspan="1" colspan="1">Characters</th><th rowspan="1" colspan="1">
                      <tp:taxon-name><tp:taxon-name-part taxon-name-part-type="genus" reg="Primula">P.</tp:taxon-name-part> <tp:taxon-name-part taxon-name-part-type="species" reg="xinjingensis">xinjingensis</tp:taxon-name-part></tp:taxon-name>
                    </th><th rowspan="1" colspan="1">
                      <tp:taxon-name><tp:taxon-name-part taxon-name-part-type="genus" reg="Primula">P.</tp:taxon-name-part> <tp:taxon-name-part taxon-name-part-type="species" reg="pellucida">pellucida</tp:taxon-name-part></tp:taxon-name>
                    </th><th rowspan="1" colspan="1">
                      <tp:taxon-name><tp:taxon-name-part taxon-name-part-type="genus" reg="Primula">P.</tp:taxon-name-part> <tp:taxon-name-part taxon-name-part-type="species" reg="divaricata">divaricata</tp:taxon-name-part></tp:taxon-name>
                    </th><th rowspan="1" colspan="1">
                      <tp:taxon-name><tp:taxon-name-part taxon-name-part-type="genus" reg="Primula">P.</tp:taxon-name-part> <tp:taxon-name-part taxon-name-part-type="species" reg="epilithica">epilithica</tp:taxon-name-part></tp:taxon-name>
                    </th></tr><tr><td rowspan="1" colspan="1">Habitat</td><td rowspan="1" colspan="1">alt. ca. 700 m</td><td rowspan="1" colspan="1">alt. ca. 2000 m</td><td rowspan="1" colspan="1">alt. 1800–2700 m</td><td rowspan="1" colspan="1">alt. 2300–2500 m</td></tr><tr><td rowspan="1" colspan="1">Rhizomes</td><td rowspan="1" colspan="1">absent</td><td rowspan="1" colspan="1">absent</td><td rowspan="1" colspan="1">present</td><td rowspan="1" colspan="1">present</td></tr><tr><td rowspan="1" colspan="5">Calyx</td></tr><tr><td rowspan="1" colspan="1">Calyx shape</td><td rowspan="1" colspan="1">campanulate</td><td rowspan="1" colspan="1">broadly campanulate</td><td rowspan="1" colspan="1">campanulate</td><td rowspan="1" colspan="1">campanulate</td></tr><tr><td rowspan="1" colspan="1">Lobe shape</td><td rowspan="1" colspan="1">lanceolate</td><td rowspan="1" colspan="1">triangular to ovate</td><td rowspan="1" colspan="1">triangular</td><td rowspan="1" colspan="1">ovate-triangular</td></tr><tr><td rowspan="1" colspan="1">Lobe apex</td><td rowspan="1" colspan="1">acuminate</td><td rowspan="1" colspan="1">acute</td><td rowspan="1" colspan="1">acute</td><td rowspan="1" colspan="1">acute</td></tr><tr><td rowspan="1" colspan="1">Lobes in fruit</td><td rowspan="1" colspan="1">recurved</td><td rowspan="1" colspan="1">recurved</td><td rowspan="1" colspan="1">erect</td><td rowspan="1" colspan="1">erect</td></tr><tr><td rowspan="1" colspan="1">Corolla limb lobes</td><td rowspan="1" colspan="1">narrowly cuneate-obovate</td><td rowspan="1" colspan="1">obovate</td><td rowspan="1" colspan="1">cuneate-obovate</td><td rowspan="1" colspan="1">obovate</td></tr><tr><td rowspan="1" colspan="1">Pin flowers</td><td rowspan="1" colspan="1">style reaching throat</td><td rowspan="1" colspan="1">style exserted from corolla tube</td><td rowspan="1" colspan="1">style ca. as long as tube</td><td rowspan="1" colspan="1">style reaching throat</td></tr></tbody></table></table-wrap></tp:treatment-sec><ref-list><ref id="B4"><mixed-citation xmlns:xlink="http://www.w3.org/1999/xlink" xlink:type="simple">IUCN (<year>2024</year>) Guidelines for using the IUCN Red List categories and criteria. Version 16. Prepared by the Standards and Petitions Committee. <ext-link xlink:href="https://www.iucnredlist.org/resources/redlistguidelines" ext-link-type="uri" xlink:type="simple">https://www.iucnredlist.org/resources/redlistguidelines</ext-link> [Accessed 5 June 2025]</mixed-citation></ref></ref-list></tp:taxon-treatment>
